# Supplementary material for: PALB2 deficiency may sensitize H3K27M-mutant pediatric HGG cells to BMN673/talazoparib
Source: Front Oncol. 2025 Jun 30;15:1589396. doi: 10.3389/fonc.2025.1589396 (PMC12256224; doi:10.3389/fonc.2025.1589396)
Supplement: Supplementary Table 1 — List of mutated genes in SF188 cells. [file Table1.xls]

Gene	Extra	Protein_position	Amino_acids	CHROM	POS	ID	REF	ALT	QUAL	FILTER	INFO	FORMAT	KNS42	RES156	RES259	SF188	UW479	Existing_variation	Location	Allele	Feature	Feature_type	Consequence	cDNA_position	CDS_position	Protein_position	Amino_acids	Codons	X	Extra	Description	Chromosome.Name	Gene.Start..bp.	Gene.End..bp.	Strand	Band	Associated.Gene.Name	Status..gene.	Genotype	Allelic.depth	Depth	Genotype.quality	Genotype.PL	REF.reads	ALT.reads	SIFT	SIFT.score	PolyPhen	PolyPhen.score
ENSG00000049540	ELN	102	A/G	7	73457016	.	C	G	922.02	Genomes	AC=1;AF=0.10;AN=10;BaseQRankSum=2.126;DP=213;Dels=0.00;FS=1.702;HRun=1;HaplotypeScore=0.6480;MQ=58.27;MQ0=0;MQRankSum=0.664;QD=24.92;ReadPosRankSum=0.830;SB=-302.62	GT:AD:DP:GQ:PL	0/0:72,0:73:99:0,211,2582	0/0:23,0:23:63.19:0,63,770	0/0:42,0:42:99:0,114,1422	0/1:6,31:37:76.44:959,0,76	0/0:38,0:38:99:0,111,1346	7_73457016_C/G	7:73457016	G	ENST00000380562	Transcript	NON_SYNONYMOUS_CODING	352	305	102	A/G	gCc/gGc	-	HGNC=ELN	elastin [Source:HGNC Symbol;Acc:3327]	7	73442119	73484237	1	q11.23	ELN	KNOWN	0/1	6,31	213	76.44	959,0,76	6	31
ENSG00000055609	MLL3	838	G/S	7	151945007	.	C	T	5813.52	Genomes;HARD_TO_VALIDATE	AC=5;AF=0.50;AN=10;BaseQRankSum=-4.216;DP=479;Dels=0.00;FS=50.405;HRun=0;HaplotypeScore=2.6304;MQ=39.80;MQ0=104;MQRankSum=-2.535;QD=12.14;ReadPosRankSum=1.161;SB=-843.26	GT:AD:DP:GQ:PL	0/1:76,26:102:99:487,0,1855	0/1:41,31:72:99:747,0,926	0/1:48,31:79:99:820,0,848	0/1:74,62:136:99:1415,0,1757	0/1:33,57:90:99:1285,0,649	7_151945007_C/T	7:151945007	T	ENST00000355193	Transcript	NON_SYNONYMOUS_CODING	2731	2512	838	G/S	Ggt/Agt	-	HGNC=MLL3	myeloid/lymphoid or mixed-lineage leukemia 3 [Source:HGNC Symbol;Acc:13726]	7	151832007	152133628	-1	q36.1	MLL3	KNOWN	0/1	74,62	479	99	1415,0,1757	74	62
ENSG00000055609	MLL3	816	-	7	151945071	.	G	GT	1140.63	Exomes;Genomes;HARD_TO_VALIDATE	AC=3;AF=0.30;AN=10;BaseQRankSum=-8.894;DP=493;FS=8.724;HRun=1;HaplotypeScore=288.0964;MQ=47.51;MQ0=52;MQRankSum=-2.019;QD=3.33;ReadPosRankSum=0.494;SB=-206.61	GT:AD:DP:GQ:PL	0/1:88,29:107:99:824,0,2756	0/0:76,0:65:99:0,184,2377	0/0:74,0:71:99:0,205,2643	0/1:127,15:128:99:224,0,3791	0/1:74,10:67:99:148,0,2053	7_151945072_-/T	7:151945071-151945072	T	ENST00000355193	Transcript	FRAMESHIFT_CODING	2666-2667	2447-2448	816	-	-	-	HGNC=MLL3	myeloid/lymphoid or mixed-lineage leukemia 3 [Source:HGNC Symbol;Acc:13726]	7	151832007	152133628	-1	q36.1	MLL3	KNOWN	0/1	127,15	493	99	224,0,3791	127	15
ENSG00000055609	MLL3	882	I/T	7	151935799	.	A	G	254.98	Exomes;Genomes	AC=4;AF=0.40;AN=10;BaseQRankSum=-4.219;DP=334;Dels=0.01;FS=11.651;HRun=1;HaplotypeScore=1.7343;MQ=41.18;MQ0=29;MQRankSum=-6.580;QD=1.04;ReadPosRankSum=-0.225;SB=-1.65	GT:AD:DP:GQ:PL	0/1:65,17:82:55.86:56,0,1976	0/1:39,8:47:70.11:70,0,1056	0/0:88,0:88:99:0,226,2711	0/1:69,14:83:99:139,0,1779	0/1:25,7:32:37.57:38,0,755	7_151935799_A/G	7:151935799	G	ENST00000355193	Transcript	NON_SYNONYMOUS_CODING	2864	2645	882	I/T	aTc/aCc	-	HGNC=MLL3	myeloid/lymphoid or mixed-lineage leukemia 3 [Source:HGNC Symbol;Acc:13726]	7	151832007	152133628	-1	q36.1	MLL3	KNOWN	0/1	69,14	334	99	139,0,1779	69	14
ENSG00000055609	MLL3	987	Y/H	7	151927025	.	A	G	60.86	Exomes;Genomes;SnpCluster	AC=2;AF=0.20;AN=10;BaseQRankSum=-3.967;DP=362;Dels=0.00;FS=0.000;HRun=0;HaplotypeScore=25.2882;MQ=38.46;MQ0=11;MQRankSum=-8.740;QD=0.41;ReadPosRankSum=-0.379;SB=-21.04	GT:AD:DP:GQ:PL	0/0:85,4:89:99:0,161,2374	0/0:49,11:60:49.42:0,49,1339	0/0:58,6:64:50.80:0,51,1613	0/1:66,20:86:48.34:48,0,1739	0/1:48,15:63:56.02:56,0,1308	7_151927025_A/G	7:151927025	G	ENST00000355193	Transcript	NON_SYNONYMOUS_CODING	3178	2959	987	Y/H	Tac/Cac	-	HGNC=MLL3	myeloid/lymphoid or mixed-lineage leukemia 3 [Source:HGNC Symbol;Acc:13726]	7	151832007	152133628	-1	q36.1	MLL3	KNOWN	0/1	66,20	362	48.34	48,0,1739	66	20
ENSG00000073614	KDM5A	803	S/T	12	431601	.	C	G	458.23	Genomes	AC=1;AF=0.10;AN=10;BaseQRankSum=0.055;DP=197;Dels=0.00;FS=0.000;HRun=1;HaplotypeScore=0.3978;MQ=59.20;MQ0=0;MQRankSum=1.278;QD=15.27;ReadPosRankSum=1.374;SB=-230.84	GT:AD:DP:GQ:PL	0/0:43,0:43:99:0,120,1566	0/0:28,0:28:81.26:0,81,1044	0/0:28,0:28:84.26:0,84,1085	0/1:14,16:30:99:495,0,449	0/0:68,0:68:99:0,202,2637	12_431601_C/G	12:431601	G	ENST00000382815	Transcript	NON_SYNONYMOUS_CODING	2771	2408	803	S/T	aGc/aCc	-	HGNC=KDM5A	lysine (K)-specific demethylase 5A [Source:HGNC Symbol;Acc:9886]	12	389223	498620	-1	p13.33	KDM5A	KNOWN	0/1	14,16	197	99	495,0,449	14	16
ENSG00000083093	PALB2	765	D/N	16	23641182	.	C	T	418.76	Genomes	AC=1;AF=0.10;AN=10;BaseQRankSum=2.967;DP=149;Dels=0.00;FS=0.995;HRun=3;HaplotypeScore=0.8370;MQ=56.77;MQ0=0;MQRankSum=-1.071;QD=9.10;ReadPosRankSum=-0.584;SB=-219.65	GT:AD:DP:GQ:PL	0/0:19,0:19:57.17:0,57,681	0/0:26,0:26:78.24:0,78,946	0/0:29,0:29:87.25:0,87,1030	0/1:29,17:46:99:456,0,913	0/0:29,0:29:87.24:0,87,1031	16_23641182_C/T	16:23641182	T	ENST00000261584	Transcript	NON_SYNONYMOUS_CODING	2493	2293	765	D/N	Gac/Aac	-	HGNC=PALB2	partner and localizer of BRCA2 [Source:HGNC Symbol;Acc:26144]	16	23614483	23652678	-1	p12.2	PALB2	KNOWN	0/1	29,17	149	99	456,0,913	29	17
ENSG00000088256	GNA11	360	*/S	19	3121176	.	G	C	193.29	Genomes	AC=1;AF=0.10;AN=10;BaseQRankSum=-0.136;DP=119;Dels=0.00;FS=1.450;HRun=0;HaplotypeScore=0.7078;MQ=56.66;MQ0=0;MQRankSum=1.313;QD=9.20;ReadPosRankSum=0.779;SB=-105.40	GT:AD:DP:GQ:PL	0/0:34,0:35:99:0,102,1246	0/0:25,0:25:72.22:0,72,889	0/0:18,0:18:54.17:0,54,670	0/1:13,8:21:99:230,0,415	0/0:20,0:20:57.17:0,57,687	19_3121176_G/C	19:3121176	C	ENST00000078429	Transcript	STOP_LOST	1321	1079	360	*/S	tGa/tCa	-	HGNC=GNA11	guanine nucleotide binding protein (G protein), alpha 11 (Gq class) [Source:HGNC Symbol;Acc:4379]	19	3094408	3121452	1	p13.3	GNA11	KNOWN	0/1	13,8	119	99	230,0,415	13	8
ENSG00000097007	ABL1	15-16	-	9	133710723	.	C	CG	1435.26	Genomes	AC=10;AF=1.00;AN=10;BaseQRankSum=-1.046;DP=168;FS=0.000;HRun=2;HaplotypeScore=362.0272;MQ=41.95;MQ0=0;MQRankSum=0.199;QD=8.54;ReadPosRankSum=2.344;SB=-448.64	GT:AD:DP:GQ:PL	1/1:25,3:26:36.59:186,37,0	1/1:31,1:30:53.61:290,54,0	1/1:31,0:31:66.29:389,66,0	1/1:30,1:31:15.30:183,15,0	1/1:41,5:45:69.27:436,69,0	9_133710724_-/G	9:133710723-133710724	G	ENST00000438426	Transcript	FRAMESHIFT_CODING	45-46	45-46	15-16	-	-	-	HGNC=ABL1	c-abl oncogene 1, non-receptor tyrosine kinase [Source:HGNC Symbol;Acc:76]	9	133589333	133763062	1	q34.12	ABL1	KNOWN	1/1	30,1	168	15.30	183,15,0	30	1
ENSG00000105639	JAK3	602	T/P	19	17947920	.	T	G	341.97	Exomes;Genomes;SnpCluster;StrandBiasFilter	AC=5;AF=0.50;AN=10;BaseQRankSum=-1.181;DP=132;Dels=0.00;FS=73.215;HRun=3;HaplotypeScore=4.8675;MQ=45.90;MQ0=0;MQRankSum=-5.831;QD=2.59;ReadPosRankSum=-0.043;SB=117.20	GT:AD:DP:GQ:PL	0/1:22,16:39:99:121,0,401	0/1:16,12:28:23.13:23,0,256	0/1:8,9:18:99:116,0,146	0/1:12,7:19:80.93:81,0,265	0/1:20,8:28:47.14:47,0,266	19_17947920_T/G	19:17947920	G	ENST00000428406	Transcript	NON_SYNONYMOUS_CODING	1894	1804	602	T/P	Acc/Ccc	-	HGNC=JAK3	Janus kinase 3 [Source:HGNC Symbol;Acc:6193]	19	17935589	17958880	-1	p13.11	JAK3	KNOWN	0/1	12,7	132	80.93	81,0,265	12	7
ENSG00000105639	JAK3	605	T/P	19	17947911	.	T	G	263.18	Exomes;Genomes;SnpCluster;StrandBiasFilter	AC=4;AF=0.40;AN=10;BaseQRankSum=-1.445;DP=136;Dels=0.00;FS=61.261;HRun=4;HaplotypeScore=2.5880;MQ=46.60;MQ0=0;MQRankSum=-6.034;QD=2.48;ReadPosRankSum=-1.647;SB=85.38	GT:AD:DP:GQ:PL	0/1:19,17:37:99:178,0,331	0/1:21,8:29:45.45:45,0,416	0/1:12,7:20:58.74:59,0,150	0/1:12,8:20:27.77:28,0,325	0/0:21,9:30:36.04:0,36,374	19_17947911_T/G	19:17947911	G	ENST00000428406	Transcript	NON_SYNONYMOUS_CODING	1903	1813	605	T/P	Acc/Ccc	-	HGNC=JAK3	Janus kinase 3 [Source:HGNC Symbol;Acc:6193]	19	17935589	17958880	-1	p13.11	JAK3	KNOWN	0/1	12,8	136	27.77	28,0,325	12	8
ENSG00000105639	JAK3	603	H/P	19	17947916	.	T	G	287.52	Exomes;Genomes;SnpCluster;StrandBiasFilter	AC=4;AF=0.40;AN=10;BaseQRankSum=-1.697;DP=133;Dels=0.00;FS=80.363;HRun=4;HaplotypeScore=4.8676;MQ=46.03;MQ0=0;MQRankSum=-5.927;QD=2.74;ReadPosRankSum=-1.007;SB=109.13	GT:AD:DP:GQ:PL	0/1:18,18:37:99:202,0,287	0/1:16,12:28:12.31:12,0,292	0/1:8,13:21:63.72:64,0,140	0/1:10,8:19:55.52:56,0,199	0/0:20,8:28:9.39:0,9,308	19_17947916_T/G	19:17947916	G	ENST00000428406	Transcript	NON_SYNONYMOUS_CODING	1898	1808	603	H/P	cAc/cCc	-	HGNC=JAK3	Janus kinase 3 [Source:HGNC Symbol;Acc:6193]	19	17935589	17958880	-1	p13.11	JAK3	KNOWN	0/1	10,8	133	55.52	56,0,199	10	8
ENSG00000116560	SFPQ	238	G/S	1	35657939	.	C	T	634.11	Genomes	AC=1;AF=0.10;AN=10;BaseQRankSum=4.570;DP=169;Dels=0.00;FS=0.999;HRun=0;HaplotypeScore=1.6153;MQ=56.35;MQ0=0;MQRankSum=-0.712;QD=17.61;ReadPosRankSum=-0.104;SB=-234.96	GT:AD:DP:GQ:PL	0/0:26,0:27:66.13:0,66,693	0/0:26,0:26:51.12:0,51,563	0/0:36,0:36:81.15:0,81,848	0/1:12,24:36:99:671,0,184	0/0:44,0:44:96.17:0,96,988	1_35657939_C/T	1:35657939	T	ENST00000357214	Transcript	NON_SYNONYMOUS_CODING	811	712	238	G/S	Ggc/Agc	-	HGNC=SFPQ	splicing factor proline/glutamine-rich [Source:HGNC Symbol;Acc:10774]	1	35641979	35658749	-1	p34.3	SFPQ	KNOWN	0/1	12,24	169	99	671,0,184	12	24
ENSG00000117713	ARID1A	1626	H/Y	1	27105916	.	C	T	484.97	Genomes	AC=1;AF=0.10;AN=10;BaseQRankSum=-1.517;DP=216;Dels=0.00;FS=0.000;HRun=0;HaplotypeScore=1.0068;MQ=58.45;MQ0=0;MQRankSum=0.064;QD=14.26;ReadPosRankSum=-1.878;SB=-242.34	GT:AD:DP:GQ:PL	0/0:33,0:33:96.27:0,96,1179	0/0:46,0:47:99:0,117,1451	0/0:45,0:45:99:0,120,1491	0/1:15,18:34:99:522,0,414	0/0:57,0:57:99:0,162,2010	1_27105916_C/T	1:27105916	T	ENST00000457599	Transcript	NON_SYNONYMOUS_CODING	4876	4876	1626	H/Y	Cac/Tac	-	HGNC=ARID1A	AT rich interactive domain 1A (SWI-like) [Source:HGNC Symbol;Acc:11110]	1	27022524	27108595	1	p36.11	ARID1A	KNOWN	0/1	15,18	216	99	522,0,414	15	18
ENSG00000119866	BCL11A	31	P/PPP	2	60780421	.	G	GGGCGGC	493.49	Genomes	AC=1;AF=0.10;AN=10;BaseQRankSum=-1.860;DP=113;FS=0.000;HRun=0;HaplotypeScore=149.9329;MQ=53.69;MQ0=0;MQRankSum=-3.832;QD=32.90;ReadPosRankSum=1.220;SB=-174.88	GT:AD:DP:GQ:PL	0/0:44,0:44:72.23:0,72,1280	0/0:22,0:22:24.03:0,24,406	0/0:13,0:13:24.07:0,24,352	0/1:10,5:15:99:540,0,232	0/0:19,0:17:27.09:0,27,449	2_60780422_-/GGCGGC	2:60780421-60780422	GGCGGC	ENST00000378117	Transcript	NON_SYNONYMOUS_CODING	92-93	92-93	31	P/PPP	ccc/ccGCCGCCc	-	HGNC=BCL11A	B-cell CLL/lymphoma 11A (zinc finger protein) [Source:HGNC Symbol;Acc:13221]	2	60678302	60780702	-1	p16.1	BCL11A	KNOWN	0/1	10,5	113	99	540,0,232	10	5
ENSG00000122512	PMS2	857	G/A	7	6013049	.	C	G	355.67	Exomes;Genomes;HARD_TO_VALIDATE;StrandBiasFilter	AC=6;AF=0.60;AN=10;BaseQRankSum=-0.613;DP=205;Dels=0.00;FS=0.000;HRun=0;HaplotypeScore=0.1983;MQ=9.58;MQ0=154;MQRankSum=1.498;QD=2.17;ReadPosRankSum=2.000;SB=-0.01	GT:AD:DP:GQ:PL	0/0:41,0:41:3:0,3,27	1/1:10,18:28:3:27,3,0	1/1:25,10:35:9:80,9,0	0/1:24,17:41:53.01:143,0,53	0/1:34,25:60:73.69:154,0,74	7_6013049_C/G	7:6013049	G	ENST00000265849	Transcript	NON_SYNONYMOUS_CODING	2676	2570	857	G/A	gGt/gCt	-	HGNC=PMS2	PMS2 postmeiotic segregation increased 2 (S. cerevisiae) [Source:HGNC Symbol;Acc:9122]	7	6012870	6048756	-1	p22.1	PMS2	KNOWN	0/1	24,17	205	53.01	143,0,53	24	17
ENSG00000123364	HOXC13	221	N/S	12	54333352	.	A	G	617.38	Genomes	AC=1;AF=0.10;AN=10;BaseQRankSum=0.509;DP=184;Dels=0.00;FS=12.765;HRun=0;HaplotypeScore=0.9712;MQ=58.38;MQ0=0;MQRankSum=1.089;QD=17.64;ReadPosRankSum=-1.331;SB=-157.30	GT:AD:DP:GQ:PL	0/0:35,1:36:93.28:0,93,1176	0/0:21,0:21:60.17:0,60,731	0/0:35,0:35:96.31:0,96,1245	0/1:10,25:35:99:654,0,238	0/0:56,0:56:99:0,159,2003	12_54333352_A/G	12:54333352	G	ENST00000243056	Transcript	NON_SYNONYMOUS_CODING	818	662	221	N/S	aAt/aGt	-	HGNC=HOXC13	homeobox C13 [Source:HGNC Symbol;Acc:5125]	12	54332549	54340328	1	q13.13	HOXC13	KNOWN	0/1	10,25	184	99	654,0,238	10	25
ENSG00000129204	USP6	64	A/V	17	5035726	.	C	T	53.15	Exomes;Genomes;SnpCluster;StrandBiasFilter	AC=2;AF=0.20;AN=10;BaseQRankSum=0.366;DP=204;Dels=0.00;FS=41.899;HRun=0;HaplotypeScore=2.5861;MQ=54.64;MQ0=0;MQRankSum=-6.556;QD=0.57;ReadPosRankSum=1.466;SB=190.59	GT:AD:DP:GQ:PL	0/0:44,5:49:1.99:2,0,1292	0/0:29,1:30:53.79:0,54,921	0/1:49,6:55:20.72:21,0,1415	0/1:32,6:39:73.12:73,0,839	0/0:31,0:31:93.23:0,93,1048	17_5035726_C/T	17:5035726	T	ENST00000250066	Transcript	NON_SYNONYMOUS_CODING	1890	191	64	A/V	gCg/gTg	-	HGNC=USP6	ubiquitin specific peptidase 6 (Tre-2 oncogene) [Source:HGNC Symbol;Acc:12629]	17	5019733	5078329	1	p13.2	USP6	KNOWN	0/1	32,6	204	73.12	73,0,839	32	6
ENSG00000129204	USP6	59	V/L	17	5035710	.	G	C	251.54	Exomes;Genomes;SnpCluster;StrandBiasFilter	AC=3;AF=0.30;AN=10;BaseQRankSum=3.976;DP=199;Dels=0.00;FS=62.224;HRun=0;HaplotypeScore=1.7385;MQ=56.08;MQ0=0;MQRankSum=-7.534;QD=1.75;ReadPosRankSum=3.057;SB=195.40	GT:AD:DP:GQ:PL	0/1:36,10:48:99:161,0,1214	0/0:25,1:26:38.79:0,39,826	0/1:46,7:53:71.86:72,0,1452	0/1:37,6:43:65.50:65,0,1163	0/0:29,0:29:87.27:0,87,1072	17_5035710_G/C	17:5035710	C	ENST00000250066	Transcript	NON_SYNONYMOUS_CODING	1874	175	59	V/L	Gtg/Ctg	-	HGNC=USP6	ubiquitin specific peptidase 6 (Tre-2 oncogene) [Source:HGNC Symbol;Acc:12629]	17	5019733	5078329	1	p13.2	USP6	KNOWN	0/1	37,6	199	65.50	65,0,1163	37	6
ENSG00000129204	USP6	121	L/S	17	5036823	.	T	C	151.18	Exomes;Genomes;StrandBiasFilter	AC=3;AF=0.30;AN=10;BaseQRankSum=-0.338;DP=205;Dels=0.00;FS=8.256;HRun=0;HaplotypeScore=0.5392;MQ=53.00;MQ0=0;MQRankSum=-7.583;QD=1.48;ReadPosRankSum=-2.444;SB=56.83	GT:AD:DP:GQ:PL	0/0:40,7:47:30.03:0,30,1412	0/1:27,9:36:99:119,0,812	0/0:49,7:56:9.64:0,10,1563	0/1:34,6:40:56.77:57,0,1126	0/1:23,3:26:21.12:21,0,754	17_5036823_T/C	17:5036823	C	ENST00000250066	Transcript	NON_SYNONYMOUS_CODING	2061	362	121	L/S	tTg/tCg	-	HGNC=USP6	ubiquitin specific peptidase 6 (Tre-2 oncogene) [Source:HGNC Symbol;Acc:12629]	17	5019733	5078329	1	p13.2	USP6	KNOWN	0/1	34,6	205	56.77	57,0,1126	34	6
ENSG00000129204	USP6	62	R/W	17	5035719	.	C	T	58.53	Exomes;Genomes;SnpCluster;StrandBiasFilter	AC=3;AF=0.30;AN=10;BaseQRankSum=3.568;DP=199;Dels=0.00;FS=42.983;HRun=0;HaplotypeScore=3.2376;MQ=55.37;MQ0=0;MQRankSum=-6.673;QD=0.42;ReadPosRankSum=2.735;SB=191.13	GT:AD:DP:GQ:PL	0/1:42,5:47:8.37:8,0,1210	0/0:27,1:28:41.77:0,42,784	0/1:47,6:53:32.74:33,0,1342	0/1:34,7:41:62.83:63,0,984	0/0:30,0:30:87.20:0,87,964	17_5035719_C/T	17:5035719	T	ENST00000250066	Transcript	NON_SYNONYMOUS_CODING	1883	184	62	R/W	Cgg/Tgg	-	HGNC=USP6	ubiquitin specific peptidase 6 (Tre-2 oncogene) [Source:HGNC Symbol;Acc:12629]	17	5019733	5078329	1	p13.2	USP6	KNOWN	0/1	34,7	199	62.83	63,0,984	34	7
ENSG00000129204	USP6	125	G/R	17	5036834	.	G	A	13.59	Exomes;Genomes;LowQual;StrandBiasFilter	AC=2;AF=0.20;AN=10;BaseQRankSum=1.438;DP=202;Dels=0.00;HRun=0;HaplotypeScore=0.9137;MQ=53.41;MQ0=0;MQRankSum=-7.471;QD=0.19;ReadPosRankSum=-0.713;SB=62.28	GT:AD:DP:GQ:PL	0/0:43,7:50:35.08:0,35,1412	0/1:30,6:36:37.48:37,0,862	0/0:49,4:53:77.47:0,77,1491	0/1:30,4:34:16.88:17,0,944	0/0:26,3:29:2.41:1,0,843	17_5036834_G/A	17:5036834	A	ENST00000250066	Transcript	NON_SYNONYMOUS_CODING	2072	373	125	G/R	Gga/Aga	-	HGNC=USP6	ubiquitin specific peptidase 6 (Tre-2 oncogene) [Source:HGNC Symbol;Acc:12629]	17	5019733	5078329	1	p13.2	USP6	KNOWN	0/1	30,4	202	16.88	17,0,944	30	4
ENSG00000134250	NOTCH2	21	A/T	1	120611960	.	C	T	1009.63	Exomes;Genomes	AC=5;AF=0.50;AN=10;BaseQRankSum=-2.121;DP=453;Dels=0.00;FS=0.518;HRun=0;HaplotypeScore=16.1754;MQ=40.15;MQ0=18;MQRankSum=-8.517;QD=2.23;ReadPosRankSum=-0.032;SB=-364.95	GT:AD:DP:GQ:PL	0/1:52,25:80:99:274,0,1597	0/1:34,11:45:99:156,0,987	0/1:105,14:120:35.87:36,0,3164	0/1:38,41:80:99:577,0,908	0/1:99,27:128:12.35:12,0,2885	1_120611960_C/T	1:120611960	T	ENST00000256646	Transcript	NON_SYNONYMOUS_CODING	281	61	21	A/T	Gcc/Acc	-	HGNC=NOTCH2	notch 2 [Source:HGNC Symbol;Acc:7882]	1	120454176	120612274	-1	p11.2	NOTCH2	KNOWN	0/1	38,41	453	99	577,0,908	38	41
ENSG00000134250	NOTCH2	23	-	1	120612002	.	CGG	C	1360.76	Exomes;Genomes;Mask	AC=4;AF=0.40;AN=10;BaseQRankSum=5.070;DP=420;FS=5.307;HRun=4;HaplotypeScore=491.5835;MQ=43.59;MQ0=14;MQRankSum=-3.598;QD=4.61;ReadPosRankSum=2.809;SB=-516.85	GT:AD:DP:GQ:PL	0/1:65,12:54:99:302,0,2148	0/1:33,13:32:99:318,0,1562	0/1:94,11:90:99:154,0,2794	0/1:47,20:39:99:644,0,1583	0/0:119,6:100:76.92:0,77,3912	1_120612003_GG/-	1:120612003-120612004	-	ENST00000538680	Transcript	SPLICE_SITE,FRAMESHIFT_CODING	67-68	67-68	23	-	-	-	HGNC=NOTCH2	notch 2 [Source:HGNC Symbol;Acc:7882]	1	120454176	120612274	-1	p11.2	NOTCH2	KNOWN	0/1	47,20	420	99	644,0,1583	47	20
ENSG00000134250	NOTCH2	109	-	1	120611744	.	C	CGGCGGGGAACCCCGGCGGTT	2925.14	Exomes;Genomes;StrandBiasFilter	AC=4;AF=0.40;AN=10;BaseQRankSum=-0.056;DP=386;FS=50.695;HRun=0;HaplotypeScore=1133.4601;MQ=48.40;MQ0=12;MQRankSum=-6.549;QD=10.64;ReadPosRankSum=-0.174;SB=-0.00	GT:AD:DP:GQ:PL	0/1:75,2:71:99:465,0,6581	0/1:42,2:41:99:471,0,3628	0/0:111,0:109:99:0,211,9810	0/1:48,1:47:99:950,0,2780	0/1:103,2:94:99:1096,0,7859	1_120611745_-/GGCGGGGAACCCCGGCGGTT	1:120611744-120611745	GGCGGGGAACCCCGGCGGTT	ENST00000538680	Transcript	SPLICE_SITE,FRAMESHIFT_CODING	326-327	326-327	109	-	-	-	HGNC=NOTCH2	notch 2 [Source:HGNC Symbol;Acc:7882]	1	120454176	120612274	-1	p11.2	NOTCH2	KNOWN	0/1	48,1	386	99	950,0,2780	48	1
ENSG00000135446	CDK4	177	A/V	12	58144339	.	G	A	8229.22	Genomes	AC=2;AF=0.20;AN=10;BaseQRankSum=-0.808;DP=401;DS;Dels=0.00;FS=2.264;HRun=2;HaplotypeScore=2.2734;MQ=58.35;MQ0=0;MQRankSum=-0.268;QD=32.92;ReadPosRankSum=-1.980;SB=-3505.41	GT:AD:DP:GQ:PL	0/0:50,0:50:99:0,150,1886	0/0:22,0:22:63.18:0,63,788	0/0:31,0:31:90.29:0,90,1161	1/1:14,233:249:99:7838,291,0	0/0:48,0:48:99:0,138,1721	12_58144339_G/A	12:58144339	A	ENST00000550419	Transcript	NMD_TRANSCRIPT,NON_SYNONYMOUS_CODING	670	530	177	A/V	gCt/gTt	-	HGNC=CDK4	cyclin-dependent kinase 4 [Source:HGNC Symbol;Acc:1773]	12	58142005	58146164	-1	q14.1	CDK4	KNOWN	1/1	14,233	401	99	7838,291,0	14	233
ENSG00000137497	NUMA1	972	R/Q	11	71725634	.	C	T	462.87	Genomes	AC=1;AF=0.10;AN=10;BaseQRankSum=2.348;DP=163;Dels=0.00;FS=1.016;HRun=0;HaplotypeScore=0.5062;MQ=58.86;MQ0=0;MQRankSum=0.272;QD=14.93;ReadPosRankSum=0.488;SB=-226.14	GT:AD:DP:GQ:PL	0/0:41,0:41:99:0,120,1417	0/0:24,0:24:66.19:0,66,778	0/0:24,0:24:60.11:0,60,668	0/1:12,19:31:99:500,0,336	0/0:42,0:43:99:0,120,1413	11_71725634_C/T	11:71725634	T	ENST00000393695	Transcript	NON_SYNONYMOUS_CODING	3247	2915	972	R/Q	cGg/cAg	-	HGNC=NUMA1	nuclear mitotic apparatus protein 1 [Source:HGNC Symbol;Acc:8059]	11	71713911	71791573	-1	q13.4	NUMA1	KNOWN	0/1	12,19	163	99	500,0,336	12	19
ENSG00000141510	TP53	266	G/E	17	7577141	.	C	T	1259.12	Genomes	AC=2;AF=0.20;AN=10;BaseQRankSum=-0.433;DP=188;Dels=0.00;FS=14.706;HRun=1;HaplotypeScore=1.4414;MQ=58.56;MQ0=0;MQRankSum=0.372;QD=34.98;ReadPosRankSum=-0.257;SB=-341.08	GT:AD:DP:GQ:PL	0/0:49,0:49:99:0,138,1767	0/0:21,0:21:60.19:0,60,760	0/0:51,0:51:99:0,147,1877	1/1:0,36:36:99:1309,102,0	0/0:31,0:31:90.29:0,90,1147	17_7577141_C/T	17:7577141	T	ENST00000359597	Transcript	NON_SYNONYMOUS_CODING	797	797	266	G/E	gGa/gAa	-	HGNC=TP53	tumor protein p53 [Source:HGNC Symbol;Acc:11998]	17	7565257	7590856	-1	p13.1	TP53	KNOWN	1/1	0,36	188	99	1309,102,0	0	36
ENSG00000141867	BRD4	963	H/P	19	15353992	.	T	G	308.59	Exomes;Genomes;StrandBiasFilter	AC=5;AF=0.50;AN=10;BaseQRankSum=2.262;DP=67;Dels=0.00;FS=47.188;HRun=4;HaplotypeScore=1.3321;MQ=46.90;MQ0=0;MQRankSum=-3.888;QD=4.61;ReadPosRankSum=-2.646;SB=53.58	GT:AD:DP:GQ:PL	0/1:12,9:21:99:190,0,171	0/1:6,3:9:15.67:16,0,65	0/1:5,6:11:18.43:18,0,102	0/1:6,6:12:48.85:49,0,95	0/1:4,9:14:81.32:81,0,87	19_15353992_T/G	19:15353992	G	ENST00000263377	Transcript	NON_SYNONYMOUS_CODING	3110	2888	963	H/P	cAc/cCc	-	HGNC=BRD4	bromodomain containing 4 [Source:HGNC Symbol;Acc:13575]	19	15348301	15391262	-1	p13.12	BRD4	KNOWN	0/1	6,6	67	48.85	49,0,95	6	6
ENSG00000141867	BRD4	762	Q/P	19	15355338	.	T	G	28.23	Exomes;Genomes;LowQual;SnpCluster;StrandBiasFilter	AC=2;AF=0.20;AN=10;BaseQRankSum=-2.932;DP=95;Dels=0.03;HRun=4;HaplotypeScore=10.4473;MQ=49.08;MQ0=0;MQRankSum=-3.203;QD=0.81;ReadPosRankSum=0.452;SB=101.79	GT:AD:DP:GQ:PL	0/0:23,7:30:1.94:3,0,642	0/0:10,2:12:27.06:0,27,297	0/1:12,6:18:30.94:31,0,282	0/1:11,4:16:38.01:38,0,196	0/0:14,2:16:36.10:0,36,419	19_15355338_T/G	19:15355338	G	ENST00000263377	Transcript	NON_SYNONYMOUS_CODING	2507	2285	762	Q/P	cAg/cCg	-	HGNC=BRD4	bromodomain containing 4 [Source:HGNC Symbol;Acc:13575]	19	15348301	15391262	-1	p13.12	BRD4	KNOWN	0/1	11,4	95	38.01	38,0,196	11	4
ENSG00000156076	WIF1	10	K/E	12	65477606	.	T	C	47.59	Exomes;Genomes;SnpCluster;StrandBiasFilter	AC=2;AF=0.20;AN=10;BaseQRankSum=-1.059;DP=220;Dels=0.00;FS=10.586;HRun=0;HaplotypeScore=59.1309;MQ=43.20;MQ0=0;MQRankSum=3.052;QD=0.61;ReadPosRankSum=-2.842;SB=85.78	GT:AD:DP:GQ:PL	0/1:37,4:41:41.79:42,0,1104	0/0:32,0:32:75.19:0,75,884	0/0:38,1:39:75.02:0,75,1330	0/1:32,4:36:49.32:49,0,1148	0/0:67,4:71:42.24:0,42,1877	12_65477606_T/C	12:65477606	C	ENST00000535025	Transcript	NON_SYNONYMOUS_CODING	28	28	10	K/E	Aag/Gag	-	HGNC=WIF1	WNT inhibitory factor 1 [Source:HGNC Symbol;Acc:18081]	12	65444407	65515116	-1	q14.3	WIF1	KNOWN	0/1	32,4	220	49.32	49,0,1148	32	4
ENSG00000157404	KIT	512	N/K	4	55592212	.	C	A	352.06	Genomes	AC=1;AF=0.10;AN=10;BaseQRankSum=4.328;DP=208;Dels=0.00;FS=1.063;HRun=3;HaplotypeScore=1.3008;MQ=59.47;MQ0=0;MQRankSum=1.499;QD=7.49;ReadPosRankSum=0.476;SB=-153.23	GT:AD:DP:GQ:PL	0/0:30,0:30:90.27:0,90,1084	0/0:22,0:22:66.19:0,66,784	0/0:76,0:76:99:0,220,2658	0/1:33,14:47:99:389,0,1035	0/0:33,0:33:99:0,99,1196	4_55592212_C/A	4:55592212	A	ENST00000288135	Transcript	NON_SYNONYMOUS_CODING	1633	1536	512	N/K	aaC/aaA	-	HGNC=KIT	v-kit Hardy-Zuckerman 4 feline sarcoma viral oncogene homolog [Source:HGNC Symbol;Acc:6342]	4	55524085	55606881	1	q12	KIT	KNOWN	0/1	33,14	208	99	389,0,1035	33	14
ENSG00000157765	SLC34A2	546	L/V	4	25677937	.	C	G	164.53	PASS	AC=1;AF=0.10;AN=10;BaseQRankSum=-2.929;DP=100;Dels=0.00;FS=5.883;HRun=0;HaplotypeScore=0.3409;MQ=59.07;MQ0=0;MQRankSum=0.566;QD=7.48;ReadPosRankSum=-2.116;SB=-50.79	GT:AD:DP:GQ:PL	0/0:19,0:19:54.16:0,54,645	0/0:15,0:15:42.13:0,42,509	0/0:19,0:19:54.16:0,54,655	0/1:13,9:22:99:202,0,403	0/0:24,0:25:66.19:0,66,805	4_25677937_C/G	4:25677937	G	ENST00000503434	Transcript	NON_SYNONYMOUS_CODING	1740	1636	546	L/V	Ctc/Gtc	-	HGNC=SLC34A2	solute carrier family 34 (sodium phosphate), member 2 [Source:HGNC Symbol;Acc:11020]	4	25656923	25680370	1	p15.2	SLC34A2	KNOWN	0/1	13,9	100	99	202,0,403	13	9
ENSG00000168769	TET2	1723	P/S	4	106196834	.	C	T	858.79	Genomes	AC=2;AF=0.20;AN=10;BaseQRankSum=4.731;DP=141;Dels=0.00;FS=0.777;HRun=1;HaplotypeScore=0.5044;MQ=59.51;MQ0=0;MQRankSum=-1.481;QD=13.63;ReadPosRankSum=-0.499;SB=-434.25	GT:AD:DP:GQ:PL	0/0:32,0:32:96.29:0,96,1171	0/0:28,0:28:81.25:0,81,1001	0/0:18,0:18:54.17:0,54,666	0/1:5,22:27:99:746,0,110	0/1:29,7:36:99:156,0,980	4_106196834_C/T	4:106196834	T	ENST00000540549	Transcript	NON_SYNONYMOUS_CODING	6027	5167	1723	P/S	Cct/Tct	-	HGNC=TET2	tet oncogene family member 2 [Source:HGNC Symbol;Acc:25941]	4	106067032	106200973	1	q24	TET2	KNOWN	0/1	5,22	141	99	746,0,110	5	22
ENSG00000168769	TET2	867	Y/H	4	106157698	.	T	C	1050.4	Genomes	AC=2;AF=0.20;AN=10;BaseQRankSum=-0.466;DP=145;Dels=0.00;FS=0.000;HRun=0;HaplotypeScore=0.3666;MQ=58.94;MQ0=0;MQRankSum=1.142;QD=15.45;ReadPosRankSum=0.319;SB=-388.31	GT:AD:DP:GQ:PL	0/0:31,0:31:93.28:0,93,1115	0/0:28,0:28:84.25:0,84,999	0/0:18,0:18:45.14:0,45,555	0/1:12,18:30:99:562,0,320	0/1:20,18:38:99:532,0,620	4_106157698_T/C	4:106157698	C	ENST00000305737	Transcript	NON_SYNONYMOUS_CODING	3003	2599	867	Y/H	Tat/Cat	-	HGNC=TET2	tet oncogene family member 2 [Source:HGNC Symbol;Acc:25941]	4	106067032	106200973	1	q24	TET2	KNOWN	0/1	12,18	145	99	562,0,320	12	18
ENSG00000178104	PDE4DIP	35	S/C	1	144952581	.	G	C	701.25	Exomes;Genomes;HARD_TO_VALIDATE	AC=5;AF=0.50;AN=10;BaseQRankSum=-1.112;DP=467;Dels=0.00;FS=14.354;HRun=0;HaplotypeScore=0.8857;MQ=10.96;MQ0=306;MQRankSum=2.611;QD=1.50;ReadPosRankSum=-1.279;SB=-340.04	GT:AD:DP:GQ:PL	0/1:52,36:88:94.37:174,0,94	0/1:47,21:69:70.69:71,0,177	0/1:85,23:109:53.02:133,0,53	0/1:60,31:91:99:118,0,195	0/1:74,36:110:99:251,0,231	1_144952581_G/C	1:144952581	C	ENST00000533259	Transcript	NON_SYNONYMOUS_CODING	445	104	35	S/C	tCc/tGc	-	HGNC=PDE4DIP	phosphodiesterase 4D interacting protein [Source:HGNC Symbol;Acc:15580]	1	144836157	145076186	-1	q21.1	PDE4DIP	KNOWN	0/1	60,31	467	99	118,0,195	60	31
ENSG00000178104	PDE4DIP	186	I/T	1	144955288	.	A	G	1202.5	Exomes;Genomes;StrandBiasFilter	AC=5;AF=0.50;AN=10;BaseQRankSum=-1.815;DP=408;Dels=0.00;FS=186.195;HRun=0;HaplotypeScore=1.7585;MQ=46.54;MQ0=12;MQRankSum=-7.612;QD=2.95;ReadPosRankSum=-0.677;SB=457.34	GT:AD:DP:GQ:PL	0/1:87,11:98:57.54:58,0,2796	0/1:55,16:71:99:199,0,1800	0/1:42,12:54:99:216,0,1251	0/1:73,26:99:99:411,0,2236	0/1:62,24:86:99:365,0,1869	1_144955288_A/G	1:144955288	G	ENST00000369348	Transcript	NON_SYNONYMOUS_CODING	881	557	186	I/T	aTt/aCt	-	HGNC=PDE4DIP	phosphodiesterase 4D interacting protein [Source:HGNC Symbol;Acc:15580]	1	144836157	145076186	-1	q21.1	PDE4DIP	KNOWN	0/1	73,26	408	99	411,0,2236	73	26
ENSG00000178104	PDE4DIP	197	R/*	1	144955256	.	G	A	1106.98	Genomes;HARD_TO_VALIDATE	AC=1;AF=0.10;AN=10;BaseQRankSum=6.631;DP=454;Dels=0.00;FS=24.461;HRun=0;HaplotypeScore=2.1102;MQ=40.18;MQ0=68;MQRankSum=0.900;QD=10.75;ReadPosRankSum=-0.891;SB=-319.89	GT:AD:DP:GQ:PL	0/0:107,0:107:99:0,256,2932	0/0:82,0:82:99:0,204,2187	0/0:68,0:68:99:0,135,1454	0/1:58,45:103:99:1144,0,1001	0/0:93,0:93:99:0,219,2306	1_144955256_G/A	1:144955256	A	ENST00000369348	Transcript	STOP_GAINED	913	589	197	R/*	Cga/Tga	-	HGNC=PDE4DIP	phosphodiesterase 4D interacting protein [Source:HGNC Symbol;Acc:15580]	1	144836157	145076186	-1	q21.1	PDE4DIP	KNOWN	0/1	58,45	454	99	1144,0,1001	58	45
ENSG00000178104	PDE4DIP	304	A/T	1	144952220	.	C	T	5552.52	Genomes;HARD_TO_VALIDATE	AC=5;AF=0.50;AN=10;BaseQRankSum=-5.213;DP=665;Dels=0.00;FS=6.472;HRun=0;HaplotypeScore=1.7480;MQ=25.77;MQ0=101;MQRankSum=-0.941;QD=8.35;ReadPosRankSum=-2.719;SB=-1626.14	GT:AD:DP:GQ:PL	0/1:93,31:124:99:482,0,1647	0/1:68,46:114:99:750,0,1190	0/1:75,80:155:99:1590,0,1289	0/1:103,38:141:99:499,0,2115	0/1:84,45:130:99:718,0,1623	1_144952220_C/T	1:144952220	T	ENST00000369348	Transcript	NON_SYNONYMOUS_CODING	1234	910	304	A/T	Gcc/Acc	-	HGNC=PDE4DIP	phosphodiesterase 4D interacting protein [Source:HGNC Symbol;Acc:15580]	1	144836157	145076186	-1	q21.1	PDE4DIP	KNOWN	0/1	103,38	665	99	499,0,2115	103	38
ENSG00000181555	SETD2	1734	Q/H	3	47129678	.	C	G	309.08	Genomes	AC=1;AF=0.10;AN=10;BaseQRankSum=-4.426;DP=204;Dels=0.00;FS=1.103;HRun=0;HaplotypeScore=0.5976;MQ=58.10;MQ0=0;MQRankSum=-0.571;QD=8.59;ReadPosRankSum=0.020;SB=-100.74	GT:AD:DP:GQ:PL	0/0:43,0:43:99:0,129,1670	0/0:35,0:35:96.31:0,96,1257	0/0:35,0:35:99:0,102,1342	0/1:23,13:36:99:346,0,737	0/0:54,0:54:99:0,163,2054	3_47129678_C/G	3:47129678	G	ENST00000451092	Transcript	NON_SYNONYMOUS_CODING	5255	5202	1734	Q/H	caG/caC	-	HGNC=SETD2	SET domain containing 2 [Source:HGNC Symbol;Acc:18420]	3	47057919	47205457	-1	p21.31	SETD2	KNOWN	0/1	23,13	204	99	346,0,737	23	13
ENSG00000181555	SETD2	2152	Y/C	3	47098819	.	T	C	596.72	Genomes	AC=1;AF=0.10;AN=10;BaseQRankSum=-1.472;DP=217;Dels=0.00;FS=0.000;HRun=0;HaplotypeScore=1.0553;MQ=58.99;MQ0=0;MQRankSum=0.474;QD=17.55;ReadPosRankSum=-0.311;SB=-287.19	GT:AD:DP:GQ:PL	0/0:43,0:44:99:0,123,1576	0/0:35,0:35:99:0,105,1265	0/0:49,0:49:99:0,141,1775	0/1:13,20:34:99:634,0,403	0/0:55,0:55:99:0,163,2017	3_47098819_T/C	3:47098819	C	ENST00000409792	Transcript	NON_SYNONYMOUS_CODING	6498	6455	2152	Y/C	tAt/tGt	-	HGNC=SETD2	SET domain containing 2 [Source:HGNC Symbol;Acc:18420]	3	47057919	47205457	-1	p21.31	SETD2	KNOWN	0/1	13,20	217	99	634,0,403	13	20
ENSG00000184923	FAM22A	23	E/K	10	88992644	.	G	A	80.73	Exomes;Genomes;HARD_TO_VALIDATE;StrandBiasFilter	AC=1;AF=0.10;AN=10;BaseQRankSum=1.792;DP=169;Dels=0.00;FS=6.421;HRun=2;HaplotypeScore=1.8068;MQ=16.75;MQ0=65;MQRankSum=1.808;QD=7.34;ReadPosRankSum=0.129;SB=0.02	GT:AD:DP:GQ:PL	0/0:27,6:33:47.81:0,48,368	0/0:33,3:37:65.75:0,66,525	0/0:30,0:30:56.77:0,57,444	0/1:0,11:11:0.26:127,12,0	0/0:52,5:58:95.66:0,96,754	10_88992644_G/A	10:88992644	A	ENST00000432986	Transcript	NON_SYNONYMOUS_CODING	2019	67	23	E/K	Gaa/Aaa	-	HGNC=FAM22A	family with sequence similarity 22, member A [Source:HGNC Symbol;Acc:23438]	10	88985205	88994912	1	q23.2	FAM22A	KNOWN	0/1	0,11	169	0.26	127,12,0	0	11
ENSG00000184923	FAM22A	160	A/T	10	88988115	.	G	A	348.06	Exomes;Genomes;HARD_TO_VALIDATE	AC=2;AF=0.20;AN=10;BaseQRankSum=1.735;DP=193;Dels=0.00;FS=2.195;HRun=1;HaplotypeScore=0.1733;MQ=13.38;MQ0=106;MQRankSum=0.372;QD=3.70;ReadPosRankSum=0.186;SB=-115.75	GT:AD:DP:GQ:PL	0/1:31,19:50:99:138,0,255	0/0:23,0:23:20.97:0,21,172	0/0:38,0:38:38.94:0,39,321	0/1:23,21:44:99:254,0,156	0/0:38,0:38:59.91:0,60,494	10_88988115_G/A	10:88988115	A	ENST00000381707	Transcript	NON_SYNONYMOUS_CODING	861	478	160	A/T	Gca/Aca	-	HGNC=FAM22A	family with sequence similarity 22, member A [Source:HGNC Symbol;Acc:23438]	10	88985205	88994912	1	q23.2	FAM22A	KNOWN	0/1	23,21	193	99	254,0,156	23	21
ENSG00000185499	MUC1	134	P/A	1	155161385	.	G	C	90.98	Exomes;Genomes;HARD_TO_VALIDATE	AC=3;AF=0.50;AN=6;BaseQRankSum=-1.268;DP=427;Dels=0.00;FS=0.000;HRun=0;HaplotypeScore=0.0000;MQ=4.54;MQ0=413;MQRankSum=0.676;QD=0.31;ReadPosRankSum=-1.098;SB=-53.94	GT:AD:DP:GQ:PL	0/1:60,16:76:1.76:33,3,0	./.	0/1:105,30:135:48.02:81,0,48	./.	0/1:70,13:84:15.67:16,0,27	1_155161385_G/C	1:155161385	C	ENST00000425082	Transcript	NON_SYNONYMOUS_CODING	466	400	134	P/A	Cca/Gca	-	HGNC=MUC1	mucin 1, cell surface associated [Source:HGNC Symbol;Acc:7508]	1	155158300	155162707	-1	q22	MUC1	KNOWN			427
ENSG00000185499	MUC1	144	T/S	1	155161354	.	G	C	33.01	Exomes;Genomes;HARD_TO_VALIDATE;StrandBiasFilter	AC=3;AF=0.30;AN=10;BaseQRankSum=-1.579;DP=478;Dels=0.00;FS=0.000;HRun=0;HaplotypeScore=1.5997;MQ=10.31;MQ0=406;MQRankSum=-0.133;QD=0.10;ReadPosRankSum=1.779;SB=8.16	GT:AD:DP:GQ:PL	0/0:70,10:80:24.07:0,24,267	0/0:49,9:59:24.07:0,24,267	0/1:116,35:152:7.23:7,0,371	0/1:70,14:84:54.83:55,0,55	0/1:88,14:102:15.76:16,0,433	1_155161354_G/C	1:155161354	C	ENST00000425082	Transcript	NON_SYNONYMOUS_CODING	497	431	144	T/S	aCc/aGc	-	HGNC=MUC1	mucin 1, cell surface associated [Source:HGNC Symbol;Acc:7508]	1	155158300	155162707	-1	q22	MUC1	KNOWN	0/1	70,14	478	54.83	55,0,55	70	14
ENSG00000185499	MUC1	143	D/E	1	155161356	.	G	C	52.15	Exomes;Genomes;HARD_TO_VALIDATE;StrandBiasFilter	AC=2;AF=0.20;AN=10;BaseQRankSum=-0.094;DP=470;Dels=0.00;FS=0.000;HRun=0;HaplotypeScore=1.5997;MQ=9.78;MQ0=405;MQRankSum=0.580;QD=0.29;ReadPosRankSum=1.309;SB=6.28	GT:AD:DP:GQ:PL	0/0:67,11:78:18.05:0,18,201	0/0:52,10:62:21.06:0,21,234	0/0:116,33:150:8.49:0,8,359	0/1:67,15:82:54.83:55,0,55	0/1:81,17:98:40.48:40,0,356	1_155161356_G/C	1:155161356	C	ENST00000425082	Transcript	NON_SYNONYMOUS_CODING	495	429	143	D/E	gaC/gaG	-	HGNC=MUC1	mucin 1, cell surface associated [Source:HGNC Symbol;Acc:7508]	1	155158300	155162707	-1	q22	MUC1	KNOWN	0/1	67,15	470	54.83	55,0,55	67	15
ENSG00000196588	MKL1	517	A/P	22	40814743	.	C	G	18.62	Exomes;Genomes;LowQual;StrandBiasFilter	AC=4;AF=0.40;AN=10;BaseQRankSum=-2.526;DP=131;Dels=0.00;HRun=5;HaplotypeScore=3.3598;MQ=51.35;MQ0=0;MQRankSum=-2.191;QD=0.16;ReadPosRankSum=0.226;SB=122.68	GT:AD:DP:GQ:PL	0/0:14,2:16:18.05:0,18,201	0/1:10,8:19:25.31:25,0,219	0/1:16,7:23:11.26:11,0,354	0/1:25,8:34:11.25:11,0,347	0/1:29,9:39:16.96:17,0,496	22_40814743_C/G	22:40814743	G	ENST00000402042	Transcript	NON_SYNONYMOUS_CODING	2146	1549	517	A/P	Gcc/Ccc	-	HGNC=MKL1	megakaryoblastic leukemia (translocation) 1 [Source:HGNC Symbol;Acc:14334]	22	40806285	41032706	-1	q13.2	MKL1	KNOWN	0/1	25,8	131	11.25	11,0,347	25	8
ENSG00000196712	NF1	942	-	17	29562746	.	CG	C	983.13	Genomes	AC=2;AF=0.20;AN=10;BaseQRankSum=6.450;DP=206;FS=5.425;HRun=1;HaplotypeScore=112.0194;MQ=58.60;MQ0=0;MQRankSum=0.832;QD=39.33;ReadPosRankSum=-1.251;SB=-454.88	GT:AD:DP:GQ:PL	0/0:53,0:53:99:0,160,2524	0/0:28,0:28:84.29:0,84,1342	0/0:54,0:54:99:0,160,2537	1/1:0,25:0:75.25:1042,75,0	0/0:46,0:46:99:0,127,2014	17_29562747_G/-	17:29562747	-	ENST00000456735	Transcript	FRAMESHIFT_CODING	2825	2825	942	-	-	-	HGNC=NF1	neurofibromin 1 [Source:HGNC Symbol;Acc:7765]	17	29421945	29705949	1	q11.2	NF1	KNOWN	1/1	0,25	206	75.25	1042,75,0	0	25
ENSG00000244405	ETV5	80	L/F	3	185802064	.	G	A	589.32	Exomes;Genomes;StrandBiasFilter	AC=5;AF=0.50;AN=10;BaseQRankSum=-8.285;DP=191;Dels=0.01;FS=142.655;HRun=4;HaplotypeScore=32.6258;MQ=44.01;MQ0=0;MQRankSum=-4.941;QD=3.09;ReadPosRankSum=4.201;SB=246.68	GT:AD:DP:GQ:PL	0/1:35,20:55:99:170,0,1104	0/1:19,12:31:99:99,0,538	0/1:24,22:47:99:205,0,676	0/1:19,8:27:99:109,0,606	0/1:21,8:29:50.97:51,0,646	3_185802064_G/A	3:185802064	A	ENST00000422039	Transcript	NON_SYNONYMOUS_CODING	406	238	80	L/F	Ctt/Ttt	-	HGNC=ETV5	ets variant 5 [Source:HGNC Symbol;Acc:3494]	3	185764097	185828107	-1	q27.2	ETV5	KNOWN	0/1	19,8	191	99	109,0,606	19	8
[truncated: 2 more columns]
