# Supplementary material for: PALB2 deficiency may sensitize H3K27M-mutant pediatric HGG cells to BMN673/talazoparib
Source: Front Oncol. 2025 Jun 30;15:1589396. doi: 10.3389/fonc.2025.1589396 (PMC12256224; doi:10.3389/fonc.2025.1589396)
Supplement: Supplementary Table 2 — List of mutated genes in Res 259 cells. [file Table2.xls]

Gene	Extra	Protein_position	Amino_acids	CHROM	POS	ID	REF	ALT	QUAL	FILTER	INFO	FORMAT	KNS42	RES156	RES259	SF188	UW479	Existing_variation	Location	Allele	Feature	Feature_type	Consequence	cDNA_position	CDS_position	Protein_position	Amino_acids	Codons	X	Extra	Description	Chromosome.Name	Gene.Start..bp.	Gene.End..bp.	Strand	Band	Associated.Gene.Name	Status..gene.	Genotype	Allelic.depth	Depth	Genotype.quality	Genotype.PL	REF.reads	ALT.reads	SIFT	SIFT.score	PolyPhen	PolyPhen.score
ENSG00000015285	WAS	138	R/Q	X	48544175	.	G	A	452.42	Genomes	AC=2;AF=0.20;AN=10;BaseQRankSum=3.125;DP=113;Dels=0.00;FS=0.000;HRun=0;HaplotypeScore=0.0000;MQ=58.60;MQ0=0;MQRankSum=1.775;QD=30.16;ReadPosRankSum=-0.548;SB=-190.17	GT:AD:DP:GQ:PL	0/0:31,0:31:87.24:0,87,1020	0/0:24,0:25:66.16:0,66,780	1/1:0,15:15:39.13:502,39,0	0/0:32,0:32:90.18:0,90,997	0/0:10,0:10:30.06:0,30,326	X_48544175_G/A	X:48544175	A	ENST00000450772	Transcript	NON_SYNONYMOUS_CODING	696	413	138	R/Q	cGg/cAg	-	HGNC=WAS	Wiskott-Aldrich syndrome (eczema-thrombocytopenia) [Source:HGNC Symbol;Acc:12731]	X	48534985	48549818	1	p11.23	WAS	KNOWN	1/1	0,15	113	39.13	502,39,0	0	15
ENSG00000055609	MLL3	838	G/S	7	151945007	.	C	T	5813.52	Genomes;HARD_TO_VALIDATE	AC=5;AF=0.50;AN=10;BaseQRankSum=-4.216;DP=479;Dels=0.00;FS=50.405;HRun=0;HaplotypeScore=2.6304;MQ=39.80;MQ0=104;MQRankSum=-2.535;QD=12.14;ReadPosRankSum=1.161;SB=-843.26	GT:AD:DP:GQ:PL	0/1:76,26:102:99:487,0,1855	0/1:41,31:72:99:747,0,926	0/1:48,31:79:99:820,0,848	0/1:74,62:136:99:1415,0,1757	0/1:33,57:90:99:1285,0,649	7_151945007_C/T	7:151945007	T	ENST00000355193	Transcript	NON_SYNONYMOUS_CODING	2731	2512	838	G/S	Ggt/Agt	-	HGNC=MLL3	myeloid/lymphoid or mixed-lineage leukemia 3 [Source:HGNC Symbol;Acc:13726]	7	151832007	152133628	-1	q36.1	MLL3	KNOWN	0/1	48,31	479	99	820,0,848	48	31
ENSG00000055609	MLL3	909	R/K	7	151932945	.	C	T	260.25	Exomes;Genomes;HARD_TO_VALIDATE;StrandBiasFilter	AC=2;AF=0.20;AN=10;BaseQRankSum=3.930;DP=270;Dels=0.00;FS=25.006;HRun=1;HaplotypeScore=1.5778;MQ=41.02;MQ0=34;MQRankSum=-8.078;QD=2.21;ReadPosRankSum=-0.494;SB=12.65	GT:AD:DP:GQ:PL	0/0:52,6:59:91.97:0,92,1576	0/1:34,18:52:18.20:18,0,980	0/1:32,34:66:99:285,0,980	0/0:48,12:60:70.24:0,70,1520	0/0:32,1:33:78.10:0,78,869	7_151932945_C/T	7:151932945	T	ENST00000355193	Transcript	NON_SYNONYMOUS_CODING	2945	2726	909	R/K	aGg/aAg	-	HGNC=MLL3	myeloid/lymphoid or mixed-lineage leukemia 3 [Source:HGNC Symbol;Acc:13726]	7	151832007	152133628	-1	q36.1	MLL3	KNOWN	0/1	32,34	270	99	285,0,980	32	34
ENSG00000097007	ABL1	15-16	-	9	133710723	.	C	CG	1435.26	Genomes	AC=10;AF=1.00;AN=10;BaseQRankSum=-1.046;DP=168;FS=0.000;HRun=2;HaplotypeScore=362.0272;MQ=41.95;MQ0=0;MQRankSum=0.199;QD=8.54;ReadPosRankSum=2.344;SB=-448.64	GT:AD:DP:GQ:PL	1/1:25,3:26:36.59:186,37,0	1/1:31,1:30:53.61:290,54,0	1/1:31,0:31:66.29:389,66,0	1/1:30,1:31:15.30:183,15,0	1/1:41,5:45:69.27:436,69,0	9_133710724_-/G	9:133710723-133710724	G	ENST00000438426	Transcript	FRAMESHIFT_CODING	45-46	45-46	15-16	-	-	-	HGNC=ABL1	c-abl oncogene 1, non-receptor tyrosine kinase [Source:HGNC Symbol;Acc:76]	9	133589333	133763062	1	q34.12	ABL1	KNOWN	1/1	31,0	168	66.29	389,66,0	31	0
ENSG00000105639	JAK3	602	T/P	19	17947920	.	T	G	341.97	Exomes;Genomes;SnpCluster;StrandBiasFilter	AC=5;AF=0.50;AN=10;BaseQRankSum=-1.181;DP=132;Dels=0.00;FS=73.215;HRun=3;HaplotypeScore=4.8675;MQ=45.90;MQ0=0;MQRankSum=-5.831;QD=2.59;ReadPosRankSum=-0.043;SB=117.20	GT:AD:DP:GQ:PL	0/1:22,16:39:99:121,0,401	0/1:16,12:28:23.13:23,0,256	0/1:8,9:18:99:116,0,146	0/1:12,7:19:80.93:81,0,265	0/1:20,8:28:47.14:47,0,266	19_17947920_T/G	19:17947920	G	ENST00000428406	Transcript	NON_SYNONYMOUS_CODING	1894	1804	602	T/P	Acc/Ccc	-	HGNC=JAK3	Janus kinase 3 [Source:HGNC Symbol;Acc:6193]	19	17935589	17958880	-1	p13.11	JAK3	KNOWN	0/1	8,9	132	99	116,0,146	8	9
ENSG00000105639	JAK3	605	T/P	19	17947911	.	T	G	263.18	Exomes;Genomes;SnpCluster;StrandBiasFilter	AC=4;AF=0.40;AN=10;BaseQRankSum=-1.445;DP=136;Dels=0.00;FS=61.261;HRun=4;HaplotypeScore=2.5880;MQ=46.60;MQ0=0;MQRankSum=-6.034;QD=2.48;ReadPosRankSum=-1.647;SB=85.38	GT:AD:DP:GQ:PL	0/1:19,17:37:99:178,0,331	0/1:21,8:29:45.45:45,0,416	0/1:12,7:20:58.74:59,0,150	0/1:12,8:20:27.77:28,0,325	0/0:21,9:30:36.04:0,36,374	19_17947911_T/G	19:17947911	G	ENST00000428406	Transcript	NON_SYNONYMOUS_CODING	1903	1813	605	T/P	Acc/Ccc	-	HGNC=JAK3	Janus kinase 3 [Source:HGNC Symbol;Acc:6193]	19	17935589	17958880	-1	p13.11	JAK3	KNOWN	0/1	12,7	136	58.74	59,0,150	12	7
ENSG00000105639	JAK3	603	H/P	19	17947916	.	T	G	287.52	Exomes;Genomes;SnpCluster;StrandBiasFilter	AC=4;AF=0.40;AN=10;BaseQRankSum=-1.697;DP=133;Dels=0.00;FS=80.363;HRun=4;HaplotypeScore=4.8676;MQ=46.03;MQ0=0;MQRankSum=-5.927;QD=2.74;ReadPosRankSum=-1.007;SB=109.13	GT:AD:DP:GQ:PL	0/1:18,18:37:99:202,0,287	0/1:16,12:28:12.31:12,0,292	0/1:8,13:21:63.72:64,0,140	0/1:10,8:19:55.52:56,0,199	0/0:20,8:28:9.39:0,9,308	19_17947916_T/G	19:17947916	G	ENST00000428406	Transcript	NON_SYNONYMOUS_CODING	1898	1808	603	H/P	cAc/cCc	-	HGNC=JAK3	Janus kinase 3 [Source:HGNC Symbol;Acc:6193]	19	17935589	17958880	-1	p13.11	JAK3	KNOWN	0/1	8,13	133	63.72	64,0,140	8	13
ENSG00000122512	PMS2	857	G/A	7	6013049	.	C	G	355.67	Exomes;Genomes;HARD_TO_VALIDATE;StrandBiasFilter	AC=6;AF=0.60;AN=10;BaseQRankSum=-0.613;DP=205;Dels=0.00;FS=0.000;HRun=0;HaplotypeScore=0.1983;MQ=9.58;MQ0=154;MQRankSum=1.498;QD=2.17;ReadPosRankSum=2.000;SB=-0.01	GT:AD:DP:GQ:PL	0/0:41,0:41:3:0,3,27	1/1:10,18:28:3:27,3,0	1/1:25,10:35:9:80,9,0	0/1:24,17:41:53.01:143,0,53	0/1:34,25:60:73.69:154,0,74	7_6013049_C/G	7:6013049	G	ENST00000265849	Transcript	NON_SYNONYMOUS_CODING	2676	2570	857	G/A	gGt/gCt	-	HGNC=PMS2	PMS2 postmeiotic segregation increased 2 (S. cerevisiae) [Source:HGNC Symbol;Acc:9122]	7	6012870	6048756	-1	p22.1	PMS2	KNOWN	1/1	25,10	205	9	80,9,0	25	10
ENSG00000123080	CDKN2C	109	L/*	1	51439761	.	T	A	11.37	Exomes;Genomes;LowQual;StrandBiasFilter	AC=1;AF=0.13;AN=8;BaseQRankSum=-1.474;DP=151;Dels=0.00;HRun=0;HaplotypeScore=0.7389;MQ=58.07;MQ0=0;MQRankSum=-1.399;QD=0.25;ReadPosRankSum=-2.927;SB=38.86	GT:AD:DP:GQ:PL	0/0:26,0:26:78.25:0,78,1018	0/1:40,6:46:47.05:47,0,1236	./.	0/0:38,0:38:99:0,111,1407	0/0:41,0:41:99:0,120,1500	1_51439761_T/A	1:51439761	A	ENST00000371761	Transcript	STOP_GAINED	751	326	109	L/*	tTg/tAg	-	HGNC=CDKN2C	cyclin-dependent kinase inhibitor 2C (p18, inhibits CDK4) [Source:HGNC Symbol;Acc:1789]	1	51426417	51440305	1	p32.3	CDKN2C	KNOWN			151
ENSG00000129204	USP6	64	A/V	17	5035726	.	C	T	53.15	Exomes;Genomes;SnpCluster;StrandBiasFilter	AC=2;AF=0.20;AN=10;BaseQRankSum=0.366;DP=204;Dels=0.00;FS=41.899;HRun=0;HaplotypeScore=2.5861;MQ=54.64;MQ0=0;MQRankSum=-6.556;QD=0.57;ReadPosRankSum=1.466;SB=190.59	GT:AD:DP:GQ:PL	0/0:44,5:49:1.99:2,0,1292	0/0:29,1:30:53.79:0,54,921	0/1:49,6:55:20.72:21,0,1415	0/1:32,6:39:73.12:73,0,839	0/0:31,0:31:93.23:0,93,1048	17_5035726_C/T	17:5035726	T	ENST00000250066	Transcript	NON_SYNONYMOUS_CODING	1890	191	64	A/V	gCg/gTg	-	HGNC=USP6	ubiquitin specific peptidase 6 (Tre-2 oncogene) [Source:HGNC Symbol;Acc:12629]	17	5019733	5078329	1	p13.2	USP6	KNOWN	0/1	49,6	204	20.72	21,0,1415	49	6
ENSG00000129204	USP6	59	V/L	17	5035710	.	G	C	251.54	Exomes;Genomes;SnpCluster;StrandBiasFilter	AC=3;AF=0.30;AN=10;BaseQRankSum=3.976;DP=199;Dels=0.00;FS=62.224;HRun=0;HaplotypeScore=1.7385;MQ=56.08;MQ0=0;MQRankSum=-7.534;QD=1.75;ReadPosRankSum=3.057;SB=195.40	GT:AD:DP:GQ:PL	0/1:36,10:48:99:161,0,1214	0/0:25,1:26:38.79:0,39,826	0/1:46,7:53:71.86:72,0,1452	0/1:37,6:43:65.50:65,0,1163	0/0:29,0:29:87.27:0,87,1072	17_5035710_G/C	17:5035710	C	ENST00000250066	Transcript	NON_SYNONYMOUS_CODING	1874	175	59	V/L	Gtg/Ctg	-	HGNC=USP6	ubiquitin specific peptidase 6 (Tre-2 oncogene) [Source:HGNC Symbol;Acc:12629]	17	5019733	5078329	1	p13.2	USP6	KNOWN	0/1	46,7	199	71.86	72,0,1452	46	7
ENSG00000129204	USP6	62	R/W	17	5035719	.	C	T	58.53	Exomes;Genomes;SnpCluster;StrandBiasFilter	AC=3;AF=0.30;AN=10;BaseQRankSum=3.568;DP=199;Dels=0.00;FS=42.983;HRun=0;HaplotypeScore=3.2376;MQ=55.37;MQ0=0;MQRankSum=-6.673;QD=0.42;ReadPosRankSum=2.735;SB=191.13	GT:AD:DP:GQ:PL	0/1:42,5:47:8.37:8,0,1210	0/0:27,1:28:41.77:0,42,784	0/1:47,6:53:32.74:33,0,1342	0/1:34,7:41:62.83:63,0,984	0/0:30,0:30:87.20:0,87,964	17_5035719_C/T	17:5035719	T	ENST00000250066	Transcript	NON_SYNONYMOUS_CODING	1883	184	62	R/W	Cgg/Tgg	-	HGNC=USP6	ubiquitin specific peptidase 6 (Tre-2 oncogene) [Source:HGNC Symbol;Acc:12629]	17	5019733	5078329	1	p13.2	USP6	KNOWN	0/1	47,6	199	32.74	33,0,1342	47	6
ENSG00000134250	NOTCH2	21	A/T	1	120611960	.	C	T	1009.63	Exomes;Genomes	AC=5;AF=0.50;AN=10;BaseQRankSum=-2.121;DP=453;Dels=0.00;FS=0.518;HRun=0;HaplotypeScore=16.1754;MQ=40.15;MQ0=18;MQRankSum=-8.517;QD=2.23;ReadPosRankSum=-0.032;SB=-364.95	GT:AD:DP:GQ:PL	0/1:52,25:80:99:274,0,1597	0/1:34,11:45:99:156,0,987	0/1:105,14:120:35.87:36,0,3164	0/1:38,41:80:99:577,0,908	0/1:99,27:128:12.35:12,0,2885	1_120611960_C/T	1:120611960	T	ENST00000256646	Transcript	NON_SYNONYMOUS_CODING	281	61	21	A/T	Gcc/Acc	-	HGNC=NOTCH2	notch 2 [Source:HGNC Symbol;Acc:7882]	1	120454176	120612274	-1	p11.2	NOTCH2	KNOWN	0/1	105,14	453	35.87	36,0,3164	105	14
ENSG00000134250	NOTCH2	23	-	1	120612002	.	CGG	C	1360.76	Exomes;Genomes;Mask	AC=4;AF=0.40;AN=10;BaseQRankSum=5.070;DP=420;FS=5.307;HRun=4;HaplotypeScore=491.5835;MQ=43.59;MQ0=14;MQRankSum=-3.598;QD=4.61;ReadPosRankSum=2.809;SB=-516.85	GT:AD:DP:GQ:PL	0/1:65,12:54:99:302,0,2148	0/1:33,13:32:99:318,0,1562	0/1:94,11:90:99:154,0,2794	0/1:47,20:39:99:644,0,1583	0/0:119,6:100:76.92:0,77,3912	1_120612003_GG/-	1:120612003-120612004	-	ENST00000538680	Transcript	SPLICE_SITE,FRAMESHIFT_CODING	67-68	67-68	23	-	-	-	HGNC=NOTCH2	notch 2 [Source:HGNC Symbol;Acc:7882]	1	120454176	120612274	-1	p11.2	NOTCH2	KNOWN	0/1	94,11	420	99	154,0,2794	94	11
ENSG00000134250	NOTCH2	12	G/GGGG	1	120612040	.	T	TCCTCCGCCG	2654.24	Genomes;Mask;SnpCluster	AC=3;AF=0.30;AN=10;BaseQRankSum=4.371;DP=371;FS=0.000;HRun=0;HaplotypeScore=606.2152;MQ=43.47;MQ0=5;MQRankSum=-4.541;QD=10.09;ReadPosRankSum=-1.723;SB=-620.75	GT:AD:DP:GQ:PL	0/1:53,4:50:99:916,0,1958	0/0:46,0:43:99:0,111,2569	0/1:97,8:93:99:562,0,4676	0/0:61,0:50:99:0,110,3068	0/1:93,7:81:99:1232,0,2985	1_120612041_-/CCTCCGCCG	1:120612040-120612041	CCTCCGCCG	ENST00000538680	Transcript	NON_SYNONYMOUS_CODING	35-36	35-36	12	G/GGGG	gga/ggCGGCGGAGGa	-	HGNC=NOTCH2	notch 2 [Source:HGNC Symbol;Acc:7882]	1	120454176	120612274	-1	p11.2	NOTCH2	KNOWN	0/1	97,8	371	99	562,0,4676	97	8
ENSG00000134250	NOTCH2	38	E/K	1	120572572	.	C	T	879.85	Exomes;Genomes;HARD_TO_VALIDATE	AC=3;AF=0.30;AN=10;BaseQRankSum=-0.678;DP=528;Dels=0.00;FS=45.514;HRun=2;HaplotypeScore=1.1665;MQ=21.57;MQ0=209;MQRankSum=-1.711;QD=2.41;ReadPosRankSum=-0.984;SB=-14.59	GT:AD:DP:GQ:PL	0/1:58,29:87:99:439,0,563	0/0:90,0:91:99:0,102,1136	0/1:123,24:148:99:183,0,2016	0/0:72,0:72:87.24:0,87,1011	0/1:88,42:130:99:304,0,1495	1_120572572_C/T	1:120572572	T	ENST00000256646	Transcript	NON_SYNONYMOUS_CODING	332	112	38	E/K	Gaa/Aaa	-	HGNC=NOTCH2	notch 2 [Source:HGNC Symbol;Acc:7882]	1	120454176	120612274	-1	p11.2	NOTCH2	KNOWN	0/1	123,24	528	99	183,0,2016	123	24
ENSG00000134250	NOTCH2	7	N/S	1	120572547	.	T	C	1117.2	Exomes;Genomes;HARD_TO_VALIDATE	AC=3;AF=0.30;AN=10;BaseQRankSum=-4.675;DP=516;Dels=0.00;FS=45.883;HRun=0;HaplotypeScore=0.6149;MQ=23.62;MQ0=165;MQRankSum=-1.117;QD=3.07;ReadPosRankSum=1.273;SB=-60.80	GT:AD:DP:GQ:PL	0/1:56,24:80:99:312,0,822	0/0:87,0:87:99:0,114,1284	0/1:129,26:156:99:271,0,2546	0/0:65,0:65:96.27:0,96,1132	0/1:77,50:128:99:580,0,1446	1_120572547_T/C	1:120572547	C	ENST00000369342	Transcript	NON_SYNONYMOUS_CODING	466	20	7	N/S	aAt/aGt	-	HGNC=NOTCH2	notch 2 [Source:HGNC Symbol;Acc:7882]	1	120454176	120612274	-1	p11.2	NOTCH2	KNOWN	0/1	129,26	516	99	271,0,2546	129	26
ENSG00000139083	ETV6	51	-	12	12044534	.	GA	G	614.86	Exomes;Genomes	AC=2;AF=0.20;AN=10;BaseQRankSum=2.559;DP=152;FS=2.532;HRun=11;HaplotypeScore=134.5375;MQ=56.68;MQ0=0;MQRankSum=-0.118;QD=10.60;ReadPosRankSum=-0.112;SB=-342.76	GT:AD:DP:GQ:PL	0/1:7,25:7:69.62:526,0,70	0/0:25,1:26:41.35:0,41,626	0/1:17,9:17:99:142,0,322	0/0:26,2:26:13.86:0,14,557	0/0:38,1:38:62.57:0,63,870	12_12044535_A/-	12:12044535	-	ENST00000266427	Transcript	FRAMESHIFT_CODING	151	153	51	-	-	-	HGNC=ETV6	ets variant 6 [Source:HGNC Symbol;Acc:3495]	12	11802788	12048321	1	p13.2	ETV6	KNOWN	0/1	17,9	152	99	142,0,322	17	9
ENSG00000139263	LRIG3	429	D/N	12	59276666	.	C	T	972.11	Genomes	AC=1;AF=0.10;AN=10;BaseQRankSum=-0.487;DP=194;Dels=0.00;FS=0.000;HRun=1;HaplotypeScore=0.5783;MQ=59.19;MQ0=0;MQRankSum=-0.095;QD=21.60;ReadPosRankSum=0.023;SB=-423.44	GT:AD:DP:GQ:PL	0/0:42,0:42:99:0,126,1667	0/0:30,0:30:90.27:0,90,1167	0/1:14,30:45:99:1009,0,432	0/0:29,0:29:84.27:0,84,1083	0/0:47,0:47:99:0,135,1712	12_59276666_C/T	12:59276666	T	ENST00000379141	Transcript	NON_SYNONYMOUS_CODING	1349	1285	429	D/N	Gat/Aat	-	HGNC=LRIG3	leucine-rich repeats and immunoglobulin-like domains 3 [Source:HGNC Symbol;Acc:30991]	12	59265937	59314262	-1	q14.1	LRIG3	KNOWN	0/1	14,30	194	99	1009,0,432	14	30
ENSG00000141867	BRD4	963	H/P	19	15353992	.	T	G	308.59	Exomes;Genomes;StrandBiasFilter	AC=5;AF=0.50;AN=10;BaseQRankSum=2.262;DP=67;Dels=0.00;FS=47.188;HRun=4;HaplotypeScore=1.3321;MQ=46.90;MQ0=0;MQRankSum=-3.888;QD=4.61;ReadPosRankSum=-2.646;SB=53.58	GT:AD:DP:GQ:PL	0/1:12,9:21:99:190,0,171	0/1:6,3:9:15.67:16,0,65	0/1:5,6:11:18.43:18,0,102	0/1:6,6:12:48.85:49,0,95	0/1:4,9:14:81.32:81,0,87	19_15353992_T/G	19:15353992	G	ENST00000263377	Transcript	NON_SYNONYMOUS_CODING	3110	2888	963	H/P	cAc/cCc	-	HGNC=BRD4	bromodomain containing 4 [Source:HGNC Symbol;Acc:13575]	19	15348301	15391262	-1	p13.12	BRD4	KNOWN	0/1	5,6	67	18.43	18,0,102	5	6
ENSG00000141867	BRD4	762	Q/P	19	15355338	.	T	G	28.23	Exomes;Genomes;LowQual;SnpCluster;StrandBiasFilter	AC=2;AF=0.20;AN=10;BaseQRankSum=-2.932;DP=95;Dels=0.03;HRun=4;HaplotypeScore=10.4473;MQ=49.08;MQ0=0;MQRankSum=-3.203;QD=0.81;ReadPosRankSum=0.452;SB=101.79	GT:AD:DP:GQ:PL	0/0:23,7:30:1.94:3,0,642	0/0:10,2:12:27.06:0,27,297	0/1:12,6:18:30.94:31,0,282	0/1:11,4:16:38.01:38,0,196	0/0:14,2:16:36.10:0,36,419	19_15355338_T/G	19:15355338	G	ENST00000263377	Transcript	NON_SYNONYMOUS_CODING	2507	2285	762	Q/P	cAg/cCg	-	HGNC=BRD4	bromodomain containing 4 [Source:HGNC Symbol;Acc:13575]	19	15348301	15391262	-1	p13.12	BRD4	KNOWN	0/1	12,6	95	30.94	31,0,282	12	6
ENSG00000148400	NOTCH1	311	T/P	9	139413211	.	T	G	53.01	Exomes;Genomes;StrandBiasFilter	AC=2;AF=0.20;AN=10;BaseQRankSum=-2.405;DP=198;Dels=0.00;FS=20.288;HRun=2;HaplotypeScore=1.6951;MQ=53.34;MQ0=0;MQRankSum=-3.924;QD=0.61;ReadPosRankSum=2.416;SB=57.59	GT:AD:DP:GQ:PL	0/0:20,12:36:48.07:0,48,516	0/0:28,10:42:48.10:0,48,527	0/1:26,20:48:71.66:72,0,376	0/0:16,13:33:24.05:0,24,266	0/1:22,13:39:24.79:25,0,340	9_139413211_T/G	9:139413211	G	ENST00000277541	Transcript	NON_SYNONYMOUS_CODING	1007	931	311	T/P	Acc/Ccc	-	HGNC=NOTCH1	notch 1 [Source:HGNC Symbol;Acc:7881]	9	139388896	139440314	-1	q34.3	NOTCH1	KNOWN	0/1	26,20	198	71.66	72,0,376	26	20
ENSG00000156076	WIF1	9	E/G	12	65477608	.	T	C	85.73	Exomes;Genomes;SnpCluster	AC=1;AF=0.10;AN=10;BaseQRankSum=0.814;DP=221;Dels=0.00;FS=0.000;HRun=1;HaplotypeScore=61.1154;MQ=42.58;MQ0=0;MQRankSum=-2.106;QD=2.26;ReadPosRankSum=0.073;SB=-18.73	GT:AD:DP:GQ:PL	0/0:41,0:41:99:0,114,1353	0/0:32,0:32:75.19:0,75,888	0/1:31,7:38:99:123,0,1012	0/0:35,0:35:99:0,105,1356	0/0:73,1:74:99:0,171,2257	12_65477608_T/C	12:65477608	C	ENST00000535025	Transcript	NON_SYNONYMOUS_CODING	26	26	9	E/G	gAa/gGa	-	HGNC=WIF1	WNT inhibitory factor 1 [Source:HGNC Symbol;Acc:18081]	12	65444407	65515116	-1	q14.3	WIF1	KNOWN	0/1	31,7	221	99	123,0,1012	31	7
ENSG00000163930	BAP1	140	A/V	3	52441433	.	G	A	317.85	Genomes	AC=1;AF=0.10;AN=10;BaseQRankSum=-1.442;DP=202;Dels=0.00;FS=3.991;HRun=0;HaplotypeScore=0.9488;MQ=58.89;MQ0=0;MQRankSum=-1.124;QD=6.62;ReadPosRankSum=0.836;SB=-108.31	GT:AD:DP:GQ:PL	0/0:46,0:46:99:0,132,1639	0/0:35,0:35:93.29:0,93,1174	0/1:33,15:48:99:355,0,1047	0/0:32,0:32:87.27:0,87,1085	0/0:40,0:41:99:0,108,1341	3_52441433_G/A	3:52441433	A	ENST00000460680	Transcript	NON_SYNONYMOUS_CODING	891	419	140	A/V	gCc/gTc	-	HGNC=BAP1	BRCA1 associated protein-1 (ubiquitin carboxy-terminal hydrolase) [Source:HGNC Symbol;Acc:950]	3	52435029	52444366	-1	p21.1	BAP1	KNOWN	0/1	33,15	202	99	355,0,1047	33	15
ENSG00000168685	IL7R	97	K/R	5	35867476	.	A	G	305.89	Exomes;Genomes	AC=1;AF=0.10;AN=10;BaseQRankSum=-0.799;DP=305;Dels=0.00;FS=1.049;HRun=1;HaplotypeScore=0.9787;MQ=59.70;MQ0=0;MQRankSum=0.321;QD=4.37;ReadPosRankSum=1.737;SB=-153.47	GT:AD:DP:GQ:PL	0/0:43,0:43:99:0,129,1752	0/0:86,0:86:99:0,253,3398	0/1:56,14:70:99:343,0,2085	0/0:49,0:49:99:0,138,1844	0/0:56,0:56:99:0,166,2192	5_35867476_A/G	5:35867476	G	ENST00000514217	Transcript	NMD_TRANSCRIPT,NON_SYNONYMOUS_CODING	379	290	97	K/R	aAg/aGg	-	HGNC=IL7R	interleukin 7 receptor [Source:HGNC Symbol;Acc:6024]	5	35852797	35879705	1	p13.2	IL7R	KNOWN	0/1	56,14	305	99	343,0,2085	56	14
ENSG00000171456	ASXL1	1102	E/D	20	31023821	.	G	T	2033.94	Genomes	AC=2;AF=0.20;AN=10;BaseQRankSum=-6.727;DP=275;Dels=0.00;FS=6.350;HRun=0;HaplotypeScore=0.6725;MQ=59.17;MQ0=0;MQRankSum=1.194;QD=35.07;ReadPosRankSum=-0.857;SB=-899.00	GT:AD:DP:GQ:PL	0/0:36,0:36:99:0,105,1333	0/0:67,0:67:99:0,193,2476	1/1:0,58:58:99:2083,169,0	0/0:48,0:48:99:0,141,1802	0/0:66,0:66:99:0,196,2480	20_31023821_G/T	20:31023821	T	ENST00000421155	Transcript	NON_SYNONYMOUS_CODING	3501	3306	1102	E/D	gaG/gaT	-	HGNC=ASXL1	additional sex combs like 1 (Drosophila) [Source:HGNC Symbol;Acc:18318]	20	30946153	31027122	1	q11.21	ASXL1	KNOWN	1/1	0,58	275	99	2083,169,0	0	58
ENSG00000171862	PTEN	240-241	-	10	89717695	.	C	CTT	1348.34	Genomes	AC=2;AF=0.25;AN=8;BaseQRankSum=-5.626;DP=155;FS=9.072;HRun=3;HaplotypeScore=112.3121;MQ=58.62;MQ0=0;MQRankSum=0.250;QD=46.49;ReadPosRankSum=-0.271;SB=-362.27	GT:AD:DP:GQ:PL	0/0:48,0:48:99:0,132,1838	./.	1/1:2,27:28:78.26:1405,78,0	0/0:36,0:36:99:0,105,1458	0/0:42,0:42:99:0,120,1671	10_89717696_-/TT	10:89717695-89717696	TT	ENST00000371953	Transcript	FRAMESHIFT_CODING	2077-2078	720-721	240-241	-	-	-	HGNC=PTEN	phosphatase and tensin homolog [Source:HGNC Symbol;Acc:9588]	10	89622870	89731687	1	q23.31	PTEN	KNOWN	1/1	2,27	155	78.26	1405,78,0	2	27
ENSG00000178104	PDE4DIP	35	S/C	1	144952581	.	G	C	701.25	Exomes;Genomes;HARD_TO_VALIDATE	AC=5;AF=0.50;AN=10;BaseQRankSum=-1.112;DP=467;Dels=0.00;FS=14.354;HRun=0;HaplotypeScore=0.8857;MQ=10.96;MQ0=306;MQRankSum=2.611;QD=1.50;ReadPosRankSum=-1.279;SB=-340.04	GT:AD:DP:GQ:PL	0/1:52,36:88:94.37:174,0,94	0/1:47,21:69:70.69:71,0,177	0/1:85,23:109:53.02:133,0,53	0/1:60,31:91:99:118,0,195	0/1:74,36:110:99:251,0,231	1_144952581_G/C	1:144952581	C	ENST00000533259	Transcript	NON_SYNONYMOUS_CODING	445	104	35	S/C	tCc/tGc	-	HGNC=PDE4DIP	phosphodiesterase 4D interacting protein [Source:HGNC Symbol;Acc:15580]	1	144836157	145076186	-1	q21.1	PDE4DIP	KNOWN	0/1	85,23	467	53.02	133,0,53	85	23
ENSG00000178104	PDE4DIP	186	I/T	1	144955288	.	A	G	1202.5	Exomes;Genomes;StrandBiasFilter	AC=5;AF=0.50;AN=10;BaseQRankSum=-1.815;DP=408;Dels=0.00;FS=186.195;HRun=0;HaplotypeScore=1.7585;MQ=46.54;MQ0=12;MQRankSum=-7.612;QD=2.95;ReadPosRankSum=-0.677;SB=457.34	GT:AD:DP:GQ:PL	0/1:87,11:98:57.54:58,0,2796	0/1:55,16:71:99:199,0,1800	0/1:42,12:54:99:216,0,1251	0/1:73,26:99:99:411,0,2236	0/1:62,24:86:99:365,0,1869	1_144955288_A/G	1:144955288	G	ENST00000369348	Transcript	NON_SYNONYMOUS_CODING	881	557	186	I/T	aTt/aCt	-	HGNC=PDE4DIP	phosphodiesterase 4D interacting protein [Source:HGNC Symbol;Acc:15580]	1	144836157	145076186	-1	q21.1	PDE4DIP	KNOWN	0/1	42,12	408	99	216,0,1251	42	12
ENSG00000178104	PDE4DIP	2341	P/L	1	144852477	.	G	A	297.62	Exomes;Genomes;StrandBiasFilter	AC=4;AF=0.40;AN=10;BaseQRankSum=1.183;DP=605;Dels=0.00;FS=5.061;HRun=0;HaplotypeScore=15.2602;MQ=38.14;MQ0=54;MQRankSum=-5.832;QD=0.61;ReadPosRankSum=2.671;SB=123.81	GT:AD:DP:GQ:PL	0/1:114,15:129:69.34:69,0,2799	0/1:82,11:93:83.16:83,0,1992	0/1:126,17:143:99:124,0,2999	0/0:107,13:121:58.30:0,58,2731	0/1:104,14:118:68.09:68,0,2495	1_144852477_G/A	1:144852477	A	ENST00000369354	Transcript	NON_SYNONYMOUS_CODING	7212	7022	2341	P/L	cCa/cTa	-	HGNC=PDE4DIP	phosphodiesterase 4D interacting protein [Source:HGNC Symbol;Acc:15580]	1	144836157	145076186	-1	q21.1	PDE4DIP	KNOWN	0/1	126,17	605	99	124,0,2999	126	17
ENSG00000178104	PDE4DIP	304	A/T	1	144952220	.	C	T	5552.52	Genomes;HARD_TO_VALIDATE	AC=5;AF=0.50;AN=10;BaseQRankSum=-5.213;DP=665;Dels=0.00;FS=6.472;HRun=0;HaplotypeScore=1.7480;MQ=25.77;MQ0=101;MQRankSum=-0.941;QD=8.35;ReadPosRankSum=-2.719;SB=-1626.14	GT:AD:DP:GQ:PL	0/1:93,31:124:99:482,0,1647	0/1:68,46:114:99:750,0,1190	0/1:75,80:155:99:1590,0,1289	0/1:103,38:141:99:499,0,2115	0/1:84,45:130:99:718,0,1623	1_144952220_C/T	1:144952220	T	ENST00000369348	Transcript	NON_SYNONYMOUS_CODING	1234	910	304	A/T	Gcc/Acc	-	HGNC=PDE4DIP	phosphodiesterase 4D interacting protein [Source:HGNC Symbol;Acc:15580]	1	144836157	145076186	-1	q21.1	PDE4DIP	KNOWN	0/1	75,80	665	99	1590,0,1289	75	80
ENSG00000181555	SETD2	594	C/G	3	47164346	.	A	C	1222.79	Genomes	AC=1;AF=0.10;AN=10;BaseQRankSum=2.672;DP=230;Dels=0.00;FS=0.656;HRun=1;HaplotypeScore=0.7091;MQ=59.46;MQ0=0;MQRankSum=-1.971;QD=21.45;ReadPosRankSum=-0.124;SB=-609.70	GT:AD:DP:GQ:PL	0/0:42,0:42:99:0,126,1665	0/0:31,0:31:93.29:0,93,1165	0/1:18,39:57:99:1260,0,516	0/0:36,0:36:99:0,105,1339	0/0:64,0:64:99:0,187,2355	3_47164346_A/C	3:47164346	C	ENST00000409792	Transcript	NON_SYNONYMOUS_CODING	1823	1780	594	C/G	Tgt/Ggt	-	HGNC=SETD2	SET domain containing 2 [Source:HGNC Symbol;Acc:18420]	3	47057919	47205457	-1	p21.31	SETD2	KNOWN	0/1	18,39	230	99	1260,0,516	18	39
ENSG00000184923	FAM22A	22	G/S	10	88992641	.	G	A	1257.41	Genomes;HARD_TO_VALIDATE	AC=6;AF=0.60;AN=10;BaseQRankSum=-1.011;DP=172;Dels=0.00;FS=26.946;HRun=0;HaplotypeScore=1.6236;MQ=16.59;MQ0=67;MQRankSum=-1.673;QD=12.45;ReadPosRankSum=-0.881;SB=-581.52	GT:AD:DP:GQ:PL	1/1:6,27:33:47.81:368,48,0	1/1:4,34:38:65.76:528,66,0	1/1:4,26:30:53.79:422,54,0	0/0:11,0:11:12.03:0,12,134	0/0:60,0:60:92.67:0,93,749	10_88992641_G/A	10:88992641	A	ENST00000432986	Transcript	NON_SYNONYMOUS_CODING	2016	64	22	G/S	Ggc/Agc	-	HGNC=FAM22A	family with sequence similarity 22, member A [Source:HGNC Symbol;Acc:23438]	10	88985205	88994912	1	q23.2	FAM22A	KNOWN	1/1	4,26	172	53.79	422,54,0	4	26
ENSG00000185499	MUC1	154	P/A	1	155161067	.	G	C	21.92	Exomes;Genomes;LowQual;StrandBiasFilter	AC=1;AF=0.10;AN=10;BaseQRankSum=-3.100;DP=225;Dels=0.00;HRun=0;HaplotypeScore=5.6519;MQ=44.25;MQ0=8;MQRankSum=-2.650;QD=0.30;ReadPosRankSum=1.064;SB=66.33	GT:AD:DP:GQ:PL	0/0:28,0:28:63.19:0,63,777	0/0:17,0:17:27.08:0,27,339	0/1:65,8:73:58.87:59,0,1609	0/0:45,0:45:96.30:0,96,1204	0/0:62,0:62:99:0,135,1667	1_155161067_G/C	1:155161067	C	ENST00000368395	Transcript	NON_SYNONYMOUS_CODING	532	460	154	P/A	Cca/Gca	-	HGNC=MUC1	mucin 1, cell surface associated [Source:HGNC Symbol;Acc:7508]	1	155158300	155162707	-1	q22	MUC1	KNOWN	0/1	65,8	225	58.87	59,0,1609	65	8
ENSG00000185499	MUC1	134	P/A	1	155161385	.	G	C	90.98	Exomes;Genomes;HARD_TO_VALIDATE	AC=3;AF=0.50;AN=6;BaseQRankSum=-1.268;DP=427;Dels=0.00;FS=0.000;HRun=0;HaplotypeScore=0.0000;MQ=4.54;MQ0=413;MQRankSum=0.676;QD=0.31;ReadPosRankSum=-1.098;SB=-53.94	GT:AD:DP:GQ:PL	0/1:60,16:76:1.76:33,3,0	./.	0/1:105,30:135:48.02:81,0,48	./.	0/1:70,13:84:15.67:16,0,27	1_155161385_G/C	1:155161385	C	ENST00000425082	Transcript	NON_SYNONYMOUS_CODING	466	400	134	P/A	Cca/Gca	-	HGNC=MUC1	mucin 1, cell surface associated [Source:HGNC Symbol;Acc:7508]	1	155158300	155162707	-1	q22	MUC1	KNOWN	0/1	105,30	427	48.02	81,0,48	105	30
ENSG00000185499	MUC1	144	T/S	1	155161354	.	G	C	33.01	Exomes;Genomes;HARD_TO_VALIDATE;StrandBiasFilter	AC=3;AF=0.30;AN=10;BaseQRankSum=-1.579;DP=478;Dels=0.00;FS=0.000;HRun=0;HaplotypeScore=1.5997;MQ=10.31;MQ0=406;MQRankSum=-0.133;QD=0.10;ReadPosRankSum=1.779;SB=8.16	GT:AD:DP:GQ:PL	0/0:70,10:80:24.07:0,24,267	0/0:49,9:59:24.07:0,24,267	0/1:116,35:152:7.23:7,0,371	0/1:70,14:84:54.83:55,0,55	0/1:88,14:102:15.76:16,0,433	1_155161354_G/C	1:155161354	C	ENST00000425082	Transcript	NON_SYNONYMOUS_CODING	497	431	144	T/S	aCc/aGc	-	HGNC=MUC1	mucin 1, cell surface associated [Source:HGNC Symbol;Acc:7508]	1	155158300	155162707	-1	q22	MUC1	KNOWN	0/1	116,35	478	7.23	7,0,371	116	35
ENSG00000196588	MKL1	519	A/P	22	40814737	.	C	G	23.98	Exomes;Genomes;LowQual;StrandBiasFilter	AC=3;AF=0.30;AN=10;BaseQRankSum=-4.085;DP=122;Dels=0.00;HRun=6;HaplotypeScore=3.2925;MQ=50.65;MQ0=0;MQRankSum=-1.601;QD=0.32;ReadPosRankSum=-0.073;SB=153.71	GT:AD:DP:GQ:PL	0/0:14,2:16:3.36:0,3,239	0/1:12,7:20:14.25:14,0,312	0/1:14,5:19:42.93:43,0,298	0/0:22,8:30:22.58:0,23,575	0/1:28,9:37:10.93:11,0,552	22_40814737_C/G	22:40814737	G	ENST00000402042	Transcript	NON_SYNONYMOUS_CODING	2152	1555	519	A/P	Gcc/Ccc	-	HGNC=MKL1	megakaryoblastic leukemia (translocation) 1 [Source:HGNC Symbol;Acc:14334]	22	40806285	41032706	-1	q13.2	MKL1	KNOWN	0/1	14,5	122	42.93	43,0,298	14	5
ENSG00000196588	MKL1	517	A/P	22	40814743	.	C	G	18.62	Exomes;Genomes;LowQual;StrandBiasFilter	AC=4;AF=0.40;AN=10;BaseQRankSum=-2.526;DP=131;Dels=0.00;HRun=5;HaplotypeScore=3.3598;MQ=51.35;MQ0=0;MQRankSum=-2.191;QD=0.16;ReadPosRankSum=0.226;SB=122.68	GT:AD:DP:GQ:PL	0/0:14,2:16:18.05:0,18,201	0/1:10,8:19:25.31:25,0,219	0/1:16,7:23:11.26:11,0,354	0/1:25,8:34:11.25:11,0,347	0/1:29,9:39:16.96:17,0,496	22_40814743_C/G	22:40814743	G	ENST00000402042	Transcript	NON_SYNONYMOUS_CODING	2146	1549	517	A/P	Gcc/Ccc	-	HGNC=MKL1	megakaryoblastic leukemia (translocation) 1 [Source:HGNC Symbol;Acc:14334]	22	40806285	41032706	-1	q13.2	MKL1	KNOWN	0/1	16,7	131	11.26	11,0,354	16	7
ENSG00000196712	NF1	342	-	17	29553477	.	A	AC	1385.81	Exomes;Genomes	AC=2;AF=0.20;AN=10;BaseQRankSum=-7.217;DP=185;FS=26.935;HRun=7;HaplotypeScore=129.9502;MQ=59.12;MQ0=0;MQRankSum=-0.064;QD=26.65;ReadPosRankSum=0.134;SB=-615.94	GT:AD:DP:GQ:PL	0/0:52,0:52:99:0,138,1316	0/0:23,0:23:54.08:0,54,520	1/1:12,40:52:99:1444,120,0	0/0:23,0:23:69.10:0,69,661	0/0:35,0:35:81.12:0,81,779	17_29553478_-/C	17:29553477-29553478	C	ENST00000456735	Transcript	FRAMESHIFT_CODING	1024-1025	1024-1025	342	-	-	-	HGNC=NF1	neurofibromin 1 [Source:HGNC Symbol;Acc:7765]	17	29421945	29705949	1	q11.2	NF1	KNOWN	1/1	12,40	185	99	1444,120,0	12	40
ENSG00000244405	ETV5	80	L/F	3	185802064	.	G	A	589.32	Exomes;Genomes;StrandBiasFilter	AC=5;AF=0.50;AN=10;BaseQRankSum=-8.285;DP=191;Dels=0.01;FS=142.655;HRun=4;HaplotypeScore=32.6258;MQ=44.01;MQ0=0;MQRankSum=-4.941;QD=3.09;ReadPosRankSum=4.201;SB=246.68	GT:AD:DP:GQ:PL	0/1:35,20:55:99:170,0,1104	0/1:19,12:31:99:99,0,538	0/1:24,22:47:99:205,0,676	0/1:19,8:27:99:109,0,606	0/1:21,8:29:50.97:51,0,646	3_185802064_G/A	3:185802064	A	ENST00000422039	Transcript	NON_SYNONYMOUS_CODING	406	238	80	L/F	Ctt/Ttt	-	HGNC=ETV5	ets variant 5 [Source:HGNC Symbol;Acc:3494]	3	185764097	185828107	-1	q27.2	ETV5	KNOWN	0/1	24,22	191	99	205,0,676	24	22
[truncated: 2 more columns]
